# Supplementary material for: Elevated neutrophyl-to-lymphocyte ratioand smoking are associated with chronic total occlusion in patients with ST elevation myocardial infarction
Source: BMC Cardiovasc Disord. 2024 Jan 3;24:12. doi: 10.1186/s12872-023-03680-3 (PMC10765767; doi:10.1186/s12872-023-03680-3)
Supplement: Supplementary file 1 — Supplementary Material 1: Supplementary Table 1. Dataset of The Study [file 12872_2023_3680_MOESM1_ESM.xlsx]

## Sheet: rawdata_CTO_08102021
Supplementari Table 1. Dataset of The Study
No	Usia	Sex	NLR	kat_NLR	DM	HT	Dislipidemia	RiwSKAsebelumnya	Antiplatelet	Statin	Merokok	RiwKeluarga	Corangio	umur	kat_Usia	Hba1C	sis	Diastolik	Hipertensi	kol_total	LDL	HDL	TG	dislipid	Sex1	kat_NLR1	DM1	HT1	Dislipidemia1	RiwSKAsebelumnya1	Antiplatelet1	Statin1	Merokok1	RiwKeluarga1	Corangio1
1	2	1	4.52	2	2	2	1	2	2	2	1	2	1	35	0		110	70	0	245	177	41	107	1	1	0	0	0	1	0	0	1	1	0	1
2	2	1	6.38	2	2	1	1	1	2	1	1	1	1	45	0	5.7	146	98	1	224	114	42	178	1	1	0	0	1	1	1	0	0	1	1	1
3	2	1	6.46	1	1	2	2	2	2	2	1	2	1	59	0	7.3	70	50	0	162	96	47	142	0	1	1	1	0	0	0	0	1	1	0	1
4	2	1	8.2	1	2	2	2	1	2	2	1	1	1	54	0	5.1	90	70	0	157	133	28	85	0	1	1	0	0	0	1	0	1	1	1	1
5	2	1	8.8	1	2	1	1	2	2	2	1	2	1	44	0	5.8	140	101	1	269	180	32	227	1	1	1	0	1	1	0	0	1	1	0	1
6	1	1	7.81	1	2	1	1	2	2	1	1	2	1	70	1	5.8	116	60	1	86	148	59	85	1	1	1	0	1	1	0	0	0	1	0	1
7	2	1	3.31	2	2	2	2	2	2	2	1	2	1	55	0	5.6	143	89	0	140	188	54	121	0	1	0	0	0	0	0	0	1	1	0	1
8	1	1	6.75	1	2	1	1	2	2	2	1	2	1	67	1	5.3	197	108	1	235	179	49	105	1	1	1	0	1	1	0	0	1	1	0	1
9	1	1	5.46	2	1	2	1	2	2	2	1	2	1	74	1	5.2	135	70	0	107	233	30	188	1	1	0	1	0	1	0	0	1	1	0	1
10	2	1	11	1	2	1	1	2	2	2	1	2	1	55	0	5.2	110	70	1	100	212	43	170	1	1	1	0	1	1	0	0	1	1	0	1
11	2	1	8.8	1	2	1	1	2	2	2	1	2	1	47	0	5.4	162	117	1	124	157	29	112	1	1	1	0	1	1	0	0	1	1	0	1
12	2	1	12.8	1	2	1	1	2	2	2	1	2	1	46	0	5.6	110	70	1	244	183	39	119	1	1	1	0	1	1	0	0	1	1	0	1
13	2	1	10.75	1	1	2	1	2	2	2	1	2	1	60	0	8	113	65	0	256	243	34	146	1	1	1	1	0	1	0	0	1	1	0	1
14	2	1	8.9	1	2	2	2	2	2	2	1	2	1	36	0		139	106	0	166	78	45	114	0	1	1	0	0	0	0	0	1	1	0	1
15	2	1	10	1	2	2	1	2	2	2	1	2	1	51	0		112	79	0	169	214	37	141	1	1	1	0	0	1	0	0	1	1	0	1
16	2	2	13	1	1	2	1	2	2	2	2	2	1	56	0	10.4	127	70	0	83	284	50	206	1	0	1	1	0	1	0	0	1	0	0	1
17	2	1	30	1	2	2	1	1	2	1	1	2	1	59	0	5.3	77	52	0	136	159	41	109	1	1	1	0	0	1	1	0	0	1	0	1
18	2	1	5.33	2	2	1	1	2	2	2	1	2	1	51	0	6.1	146	103	1	141	207	31	147	1	1	0	0	1	1	0	0	1	1	0	1
19	2	1	6.53	1	1	1	1	2	2	1	1	2	1	55	0	20.4	110	70	1	208	221	31	171	1	1	1	1	1	1	0	0	0	1	0	1
20	2	1	7.08	1	2	2	1	2	2	2	1	2	1	53	0	6.4	140	100	0	105	187	39	141	1	1	1	0	0	1	0	0	1	1	0	1
21	2	1	5.18	2	1	1	1	2	2	2	1	2	1	42	0	9.5	160	90	1	224	125	35	78	1	1	0	1	1	1	0	0	1	1	0	1
22	1	1	23	1	2	1	1	2	2	2	1	2	1	66	1	6.1	114	60	1	90	157	44	103	1	1	1	0	1	1	0	0	1	1	0	1
23	2	1	9.2	1	1	1	2	2	2	2	1	2	1	59	0		125	96	1	143	96	51	136	0	1	1	1	1	0	0	0	1	1	0	1
24	2	1	256	1	2	2	2	2	2	2	1	2	1	54	0	5.4	77	57	0	90	177	46	123	0	1	1	0	0	0	0	0	1	1	0	1
25	2	1	33.18	1	2	1	1	2	2	1	1	2	1	61	0		130	70	1	218	153	55	128	1	1	1	0	1	1	0	0	0	1	0	1
26	2	1	4.06	2	2	1	1	2	2	2	1	1	1	42	0	5.4	127	67	1	121	195	41	148	1	1	0	0	1	1	0	0	1	1	1	1
27	1	2	91	1	1	1	1	2	2	1	2	2	1	84	1	5.6	87	52	1	145	157	30	109	1	0	1	1	1	1	0	0	0	0	0	1
28	2	1	8.6	1	2	2	2	2	2	2	1	2	1	40	0	5.5	115	83	0	196	249	37	203	0	1	1	0	0	0	0	0	1	1	0	1
29	2	1	7.16	1	2	1	1	2	2	2	1	1	1	53	0		130	80	1	196	249	37	203	1	1	1	0	1	1	0	0	1	1	1	1
30	2	1	6.38	2	1	2	1	2	2	2	2	2	1	59	0	4.6	119	71	0	126	172	42	118	1	1	0	1	0	1	0	0	1	0	0	1
31	1	1	19	1	2	1	1	2	2	2	1	2	1	73	1		157	135	1	172	254	56	185	1	1	1	0	1	1	0	0	1	1	0	1
32	2	1	2.46	2	2	1	2	2	2	2	1	2	1	52	0		120	80	1	177	90	55	145	0	1	0	0	1	0	0	0	1	1	0	1
33	2	1	9	1	2	1	1	2	2	2	1	2	1	54	0		146	93	1	125	181	46	130	1	1	1	0	1	1	0	0	1	1	0	1
34	2	1	4.38	2	1	2	1	2	2	2	1	1	1	38	0	6.7	106	71	0	180	149	23	92	1	1	0	1	0	1	0	0	1	1	1	1
35	2	1	6.46	1	2	2	1	2	2	2	1	2	1	55	0	5.7	120	70	0	129	242	37	191	1	1	1	0	0	1	0	0	1	1	0	1
36	2	1	5.53	2	2	1	1	2	2	2	1	1	1	63	0	4.9	126	78	1	189	244	39	182	1	1	0	0	1	1	0	0	1	1	1	1
37	1	1	9.44	1	2	2	1	2	1	2	1	2	1	71	1	6.3	124	88	0	136	206	45	157	1	1	1	0	0	1	0	1	1	1	0	1
38	2	1	8.7	1	1	1	1	2	2	2	1	1	1	55	0	8	163	95	1	190	140	46	138	1	1	1	1	1	1	0	0	1	1	1	1
39	2	1	19	1	2	2	1	2	2	2	1	2	1	57	0	5.4	120	80	0	82	223	53	154	1	1	1	0	0	1	0	0	1	1	0	1
40	2	1	9.55	1	2	2	2	2	2	2	1	2	1	48	0	5.7	60	48	0	78	154	43	105	0	1	1	0	0	0	0	0	1	1	0	1
41	2	1	7.81	1	2	1	1	2	2	1	2	2	1	54	0	5.8	127	80	1	159	166	40	117	1	1	1	0	1	1	0	0	0	0	0	1
42	2	1	6.5	1	1	1	1	2	2	2	1	2	1	55	0	6.5	70	50	1	200	205	46	125	1	1	1	1	1	1	0	0	1	1	0	1
43	2	1	6.58	1	1	2	1	2	2	2	1	2	1	59	0	7.2			0	125	189	33	144	1	1	1	1	0	1	0	0	1	1	0	1
44	2	1	12.14	1	2	1	2	2	2	2	1	2	1	57	0		160	100	1	177	76	49	125	0	1	1	0	1	0	0	0	1	1	0	1
45	2	1	5.4	2	2	2	1	2	2	2	1	2	1	49	0	5.1	160	90	0	131	207	51	140	1	1	0	0	0	1	0	0	1	1	0	1
46	2	1	13	1	2	1	2	2	2	2	1	1	1	49	0	4.8	160	90	1	131	91	48	127	0	1	1	0	1	0	0	0	1	1	1	1
47	2	1	5.46	2	2	1	1	2	2	2	1	2	1	47	0	6	160	100	1	173	277	54	188	1	1	0	0	1	1	0	0	1	1	0	1
48	2	2	6.5	1	2	1	1	2	2	2	2	2	1	45	0	6.3	142	90	1	91	153	51	99	1	0	1	0	1	1	0	0	1	0	0	1
49	2	1	15.16	1	2	1	2	2	2	2	1	2	1	52	0		150	100	1	128	87	65	122	0	1	1	0	1	0	0	0	1	1	0	1
50	2	1	48.5	1	2	1	1	2	2	2	1	2	1	55	0	5.9	135	87	1	215	194	36	137	1	1	1	0	1	1	0	0	1	1	0	1
51	2	1	7.81	1	1	1	2	2	2	2	1	2	1	56	0	9.9	120	70	1	168	107	45	148	0	1	1	1	1	0	0	0	1	1	0	1
52	2	1	15.5	1	2	2	1	2	2	2	1	2	1	56	0	5.1	110	70	0	119	205	36	167	1	1	1	0	0	1	0	0	1	1	0	1
53	2	1	4.47	2	1	1	1	2	2	2	1	2	1	41	0	15.1	130	90	1	233	165	61	127	1	1	0	1	1	1	0	0	1	1	0	1
54	2	1	10.22	1	1	1	1	2	1	1	1	2	1	49	0	7.9	120	69	1	109	205	71	133	1	1	1	1	1	1	0	1	0	1	0	1
55	2	1	6.15	2	2	2	1	2	2	2	1	2	1	47	0	5.6	111	67	0	110	216	59	154	1	1	0	0	0	1	0	0	1	1	0	1
56	2	1	18.8	1	2	1	1	2	1	1	2	1	1	50	0	6.1	153	99	1	218	278	56	217	1	1	1	0	1	1	0	1	0	0	1	1
57	2	1	6.46	1	2	1	1	2	2	2	1	2	1	55	0	5.8	130	80	1	132	166	27	133	1	1	1	0	1	1	0	0	1	1	0	1
58	2	1	5.9	2	1	2	1	2	2	2	1	1	1	44	0	6.8	113	73	0	124	170	38	110	1	1	0	1	0	1	0	0	1	1	1	1
59	2	1	7.63	1	2	2	1	2	2	2	1	1	1	49	0	4.4	70	50	0	126	192	36	136	1	1	1	0	0	1	0	0	1	1	1	1
60	2	1	7.25	1	2	2	2	2	2	2	1	1	1	40	0	6.5	140	110	0	199	128	61	81	0	1	1	0	0	0	0	0	1	1	1	1
61	2	1	5	2	2	2	1	2	2	2	1	2	1	45	0		120	70	0	143	215	46	168	1	1	0	0	0	1	0	0	1	1	0	1
62	1	1	8.5	1	2	2	1	2	2	2	1	2	1	67	1	6.2	130	70	0	144	222	50	150	1	1	1	0	0	1	0	0	1	1	0	1
63	2	1	6.61	1	1	2	1	2	2	2	1	2	1	58	0	11.6	115	71	0	67	190	61	129	1	1	1	1	0	1	0	0	1	1	0	1
64	1	1	5.71	2	2	1	1	1	2	2	1	1	1	65	1		130	90	1	99	200	44	153	1	1	0	0	1	1	1	0	1	1	1	1
65	2	1	13.1	1	2	2	1	1	2	2	1	2	1	40	0		100	70	0	156	227	33	174	1	1	1	0	0	1	1	0	1	1	0	1
66	2	1	8.3	1	2	1	1	2	2	2	1	2	1	53	0		170	90	1	237	152	74	237	1	1	1	0	1	1	0	0	1	1	0	1
67	1	2	3.13	2	1	2	1	2	2	2	2	2	2	69	1	7.8	110	70	0	103	225	38	177	1	0	0	1	0	1	0	0	1	0	0	0
68	2	2	5.06	2	2	2	1	2	2	2	1	1	2	51	0	5.2	60	30	0	103	176	31	129	1	0	0	0	0	1	0	0	1	1	1	0
69	2	1	2	2	2	1	1	2	2	2	1	2	2	57	0	5.8	153	98	1	191	230	31	192	1	1	0	0	1	1	0	0	1	1	0	0
70	2	1	2.37	2	1	2	1	2	2	2	1	2	2	57	0	9.8	126	77	0	293	248	44	111	1	1	0	1	0	1	0	0	1	1	0	0
71	2	1	3.52	2	2	1	1	2	2	2	1	1	2	54	0	6.3	99	60	1	76	217	46	156	1	1	0	0	1	1	0	0	1	1	1	0
72	2	1	2.09	2	2	1	1	2	2	2	1	2	2	45	0	5.7	81	58	1	201	224	42	164	1	1	0	0	1	1	0	0	1	1	0	0
73	2	1	1.84	2	2	2	1	2	2	2	1	2	2	59	0	6.2	110	70	0	128	236	40	170	1	1	0	0	0	1	0	0	1	1	0	0
74	2	2	6.53	1	1	1	1	1	2	2	2	2	2	51	0	7.3	132	76	1	95	242	61	183	1	0	1	1	1	1	1	0	1	0	0	0
75	2	1	2.13	2	2	1	1	2	2	2	1	2	2	56	0		80	50	1	260	224	38	166	1	1	0	0	1	1	0	0	1	1	0	0
76	2	2	3.75	2	2	1	1	2	2	2	2	2	2	57	0	5.5	170	100	1	99	186	46	133	1	0	0	0	1	1	0	0	1	0	0	0
77	1	1	6.53	1	1	1	1	2	1	2	1	2	2	73	1	10.3	130	90	1	75	209	52	144	1	1	1	1	1	1	0	1	1	1	0	0
78	2	1	6.91	1	1	2	1	2	2	2	1	1	2	46	0	9.6	136	91	0	185	116	34	67	1	1	1	1	0	1	0	0	1	1	1	0
79	2	1	2.44	2	2	2	1	2	2	2	1	1	2	43	0		120	80	0	154	216	30	167	1	1	0	0	0	1	0	0	1	1	1	0
80	2	1	3.45	2	2	1	2	2	2	2	1	2	2	46	0		140	90	1	166	87	51	127	0	1	0	0	1	0	0	0	1	1	0	0
81	2	1	8.6	1	2	2	1	1	2	2	1	2	2	53	0	5.5	100	70	0	118	114	46	57	1	1	1	0	0	1	1	0	1	1	0	0
82	2	1	4.22	2	1	1	1	1	2	2	1	1	2	62	0	6.3	120	70	1	124	240	53	157	1	1	0	1	1	1	1	0	1	1	1	0
83	2	1	3.31	2	1	2	1	2	2	2	1	2	2	50	0	12.2	126	76	0	104	222	45	154	1	1	0	1	0	1	0	0	1	1	0	0
84	2	2	2.7	2	1	1	2	2	2	2	2	2	2	52	0	4.9	125	76	1	155	78	56	135	0	0	0	1	1	0	0	0	1	0	0	0
85	2	1	2.16	2	1	1	1	2	2	2	2	2	2	45	0	7.3	169	110	1	121	207	36	153	1	1	0	1	1	1	0	0	1	0	0	0
86	2	1	2.91	2	2	1	2	2	2	2	2	2	2	51	0		200	100	1	155	95	46	125	0	1	0	0	1	0	0	0	1	0	0	0
87	2	1	5.06	2	1	1	2	2	2	2	2	2	2	51	0	5.9	155	93	1	175	90	41	126	0	1	0	1	1	0	0	0	1	0	0	0
88	2	1	7.72	1	2	1	2	2	2	2	2	2	2	53	0	5.7	132	80	1	109	181	28	125	0	1	1	0	1	0	0	0	1	0	0	0
89	2	1	6.58	1	2	1	1	2	2	2	1	2	1	48	0	4.8	140	100	1	149	194	46	110	1	1	1	0	1	1	0	0	1	1	0	1
90	2	1	17.2	1	2	2	1	2	2	2	1	2	1	52	0	4.8	125	87	0	131	175	40	113	1	1	1	0	0	1	0	0	1	1	0	1
91	1	2	86	1	1	1	1	1	2	2	1	2	1	70	1	7.9	152	82	1	110	149	44	100	1	0	1	1	1	1	1	0	1	1	0	1
92	2	1	23.75	1	2	1	1	2	2	2	1	2	1	51	0	6.3	170	100	1	204	184	33	137	1	1	1	0	1	1	0	0	1	1	0	1
93	1	1	7.08	1	2	1	1	2	2	2	1	2	1	65	1	6.1	80	60	1	164	166	41	106	1	1	1	0	1	1	0	0	1	1	0	1
94	2	1	9.34	1	1	1	1	2	2	2	1	2	1	51	0	8.6	130	80	1	180	235	47	170	1	1	1	1	1	1	0	0	1	1	0	1
95	2	1	5.56	2	2	2	1	2	2	2	1	2	1	43	0		110	80	0	170	181	31	129	1	1	0	0	0	1	0	0	1	1	0	1
96	2	1	6	2	1	1	1	1	1	1	1	2	1	59	0	5.2	110	80	1	108	253	42	189	1	1	0	1	1	1	1	1	0	1	0	1
97	2	1	10	1	2	1	1	2	2	2	1	1	1	49	0	4.66	140	90	1	266	197	46	133	1	1	1	0	1	1	0	0	1	1	1	1
98	1	1	7.07	1	2	2	1	2	2	2	2	1	1	65	1		140	90	0	192	245	47	192	1	1	1	0	0	1	0	0	1	0	1	1
